# Supplementary material for: Evolution of Rice Storage Quality and Underlying Microstructural Mechanisms Under Varying Nitrogen Fertilization Application Levels
Source: Foods. 2026 May 19;15(10):1793. doi: 10.3390/foods15101793 (PMC13205652; doi:10.3390/foods15101793)
Supplement: Supplementary file 1 [file foods-15-01793-s001.zip]

Archive with 1 entries (1 files):
- foods-4292237-supplementary.pdf
